# Supplementary material for: Carcinoma-Associated Fibroblasts Accelerate Growth and Invasiveness of Breast Cancer Cells in 3D Long-Term Breast Cancer Models
Source: Cancers (Basel). 2024 Nov 15;16(22):3840. doi: 10.3390/cancers16223840 (PMC11593312; doi:10.3390/cancers16223840)
Supplement: Supplementary file 1 [file cancers-16-03840-s001.zip]

Archive with 2 entries (2 files):
- cancers-3285789-supplementary.pdf
- Figure 4B video.m4v
